# Supplementary material for: Sn(IV)porphyrin-Incorporated TiO2 Nanotubes for Visible Light-Active Photocatalysis
Source: Molecules. 2024 Apr 3;29(7):1612. doi: 10.3390/molecules29071612 (PMC11013583; doi:10.3390/molecules29071612)
Supplement: Supplementary file 1 [file molecules-29-01612-s001.zip]

Archive with 1 entries (1 files):
- molecules-2903438-supplementary.pdf
